# Supplementary material for: Sensory substitution: The affordance of passability, body-scaled perception, and exploratory movements
Source: PLoS One. 2019 Mar 27;14(3):e0213342. doi: 10.1371/journal.pone.0213342 (PMC6436680; doi:10.1371/journal.pone.0213342)
Supplement: S1 Dataset — (XLSX) [file pone.0213342.s002.xlsx]

## Sheet: Passability & Exploratory var.
	1=Visual; 2=Haptic	1=Wide; 2=Narrow	(cm)		Proportion of affirmative judgements of passability by aperture width (averaged over the 3 repetitions)								(Ac)	(Ac / S)	(a)	(b)	(a_π_scale)	(b_π_scale)	1=Yes; 0=No		Linear displacement in cm by aperture width (averaged over the 3 repetitions)								Angular displacement in degs by aperture width (averaged over the 3 repetitions)								Minimal distance in cm by aperture width (averaged over the 3 repetitions)								Mean number of active motors by aperture width (averaged over the 3 repetitions)
Participant	Training_Group	Shoulder_Group	Shoulder_Width		Pass_30	Pass_40	Pass_50	Pass_60	Pass_70	Pass_80	Pass_90		Critical Aperture	π_number	Intercept	Slope	Intercept_π	Slope_π	Corr_Criterion		LD_30	LD_40	LD_50	LD_60	LD_70	LD_80	LD_90		AD_30	AD_40	AD_50	AD_60	AD_70	AD_80	AD_90		MD_30	MD_40	MD_50	MD_60	MD_70	MD_80	MD_90		AM_30	AM_40	AM_50	AM_60	AM_70
1	1	1	44		0.333333	0.333333	0.333333	1	0.666667	1	1		47.41	1.08	-3.56	0.08	-3.56	3.3	1		130.13	138.33	114.99	138.26	136.85	169.95	124.8		294.203	274.342	273.01	291.169	298.116	333.782	325.512		67.1443	65.6901	71.3388	69.8916	65.8354	66.0733	55.5208		6.26052	4.03152	3.98147	3.35318	3.5378
2	1	2	40		0	0.333333	0.666667	1	1	1	1		44.99	1.12	-8.32	0.18	-8.32	7.39	1		125.55	118.58	134.73	136.37	165.32	140.68	128.04		280.962	366.556	360.396	410.955	445.222	456.597	495.063		75.9639	70.9195	74.8354	66.3223	71.9033	68.5567	74.49		4.82498	4.55077	4.49758	4.63008	3.38229
3	1	2	39		0	0.666667	0.666667	0.666667	1	0.666667	0.666667		44.77	1.15	-2.32	0.05	-2.32	2.02	0		148.29	161.14	156.92	136.06	152.75	144.82	147.39		478.057	508.185	498.349	495.354	571.6	544.436	535.561		59.2752	62.1957	69.0808	57.9059	63.3451	58.4123	54.4779		9.11934	8.92158	9.05815	8.33816	7.98188
4	1	1	42		0	0.333333	0.666667	1	1	1	0.666667		45	1.07	-8.28	0.18	-8.28	7.73	1		141.08	123.34	133.67	134.99	157.46	147.76	151.82		508.281	436.715	467.148	408.66	526.903	483.473	494.239		58.8937	59.7335	61.7535	62.329	58.1748	63.0376	60.6669		8.72093	7.63206	6.61793	6.5281	5.45461
5	1	2	40		0.666667	0.333333	0.666667	0.666667	1	1	1		34.28	0.86	-1.72	0.05	-1.72	2.01	1		186.39	163.1	190.25	182.17	198.33	165.91	232.04		347.019	377.626	286.404	304.444	355.033	356.122	405.028		75.6242	79.0129	75.6867	76.7671	75.7802	76.8462	78.6848		5.51891	5.86592	2.84592	2.12449	1.87799
6	1	2	40		0.333333	0.333333	0.666667	0.666667	1	0.333333	0.666667		45.06	1.13	-0.96	0.02	-0.96	0.85	0		142.38	130.12	122.54	145.26	146.59	160.07	141.69		448.296	434.043	393.042	490.858	504.585	459.673	467.524		63.0589	71.5801	72.9599	71.5069	66.3615	65.1852	67.3793		5.48058	3.71702	4.13123	5.1635	4.12414
7	1	2	38		0	0	0.333333	0.333333	1	1	1		59.91	1.58	-10.26	0.17	-10.26	6.51	1		125.03	125.69	130.78	91.34	155.05	172.39	135.97		222.7	266.085	282.335	292.769	322.944	377.797	306.421		67.2417	67.9685	65.6216	64.3523	69.9335	64.369	59.964		3.43715	3.22115	2.30819	3.22046	1.91254
8	1	1	42		0	0	0	0.333333	1	0.666667	1		60.61	1.44	-69.36	1.14	-68.73	47.63	1		167.35	145.35	143.47	196.63	211.19	156.67	168.74		336.91	405.976	388.769	470.776	530.087	520.101	379.805		63.3246	69.8447	73.5424	70.3883	55.5079	64.5572	68.9562		3.64626	2.65897	2.23919	1.71373	1.15713
9	1	1	44		0	0	0.333333	0.666667	0.666667	0.666667	1		60.03	1.36	-5.25	0.09	-5.25	3.85	1		92.89	171.52	125.27	115.74	153.89	145.8	167.36		290.758	456.538	406.467	397.381	433.582	467.943	524.513		77.3781	73.8923	75.165	71.8792	74.6758	68.8858	75.3296		3.72462	6.56783	4.27846	3.20908	2.46149
10	1	1	42		0.333333	0.666667	1	0.333333	0.666667	0.666667	0.666667		13.16	0.31	-0.14	0.01	-0.14	0.44	0		191.52	183.81	190.33	183.46	186.6	204.53	207.8		642.74	532.909	573.378	679.794	599.714	643.263	622.351		48.4171	54.2768	57.0889	64.8838	51.9775	51.7655	50.6365		7.59979	8.07467	6.62801	7.43036	6.96438
11	1	2	41		0.333333	0.333333	1	0.666667	1	1	1		39.8	0.97	-4.07	0.1	-4.07	4.19	1		211.33	254.36	335.81	340.18	278.92	448.56	419.69		194.232	217.659	141.342	235.026	123.762	185.298	200.237		66.3855	53.5145	64.1035	47.1803	56.0325	43.9608	64.4696		2.97331	4.03176	2.34015	3.19833	1.25482
12	1	1	44		0	0	0.333333	0.666667	0.333333	1	1		61.67	1.4	-5.62	0.09	-5.62	4.01	1		142.51	122.54	153.07	145.86	182.37	130.4	125.91		431.041	398.066	468.746	485.26	501.021	446.455	421.666		69.026	72.2872	64.4418	62.5889	63.632	68.2952	62.205		6.37327	5.43052	6.02435	5.91211	4.55421
13	1	2	38		0	0.666667	1	1	1	1	1		39.59	1.04	-67.14	1.7	-67.14	64.44	1		186.62	148.63	176.6	151.48	170.85	175.18	164.07		567.995	555.778	604.523	540.29	623.274	614.771	612.735		69.7329	73.1612	75.6312	69.3554	62.3828	76.4236	71.9702		6.97782	6.74498	7.62138	6.88478	6.50877
14	1	1	44		0.333333	0.666667	0.333333	0.666667	1	0.666667	0.333333		32.32	0.73	-0.35	0.01	-0.35	0.47	0		233.62	249.38	264.3	289.47	273.45	307.98	243.56		207.759	210.071	191.628	239.958	266.914	204.602	292.458		60.3235	70.7848	68.8504	59.2637	62.2106	62.4743	60.6329		6.71064	6.51946	7.31093	3.29154	1.99136
15	1	1	44		0.333333	0.666667	0.666667	0.666667	0.333333	1	1		38.94	0.88	-1.38	0.04	-1.38	1.56	0		183.98	164.48	171.1	160.61	180.54	182.66	192.69		346.545	393.029	305.676	346.179	367.785	404.698	450.302		66.559	68.477	71.3831	63.2891	68.9788	70.3003	69.0672		6.80384	7.01763	3.6371	3.83477	5.96458
16	1	2	41		0	0	0.666667	0.666667	1	1	1		50.09	1.22	-8.57	0.17	-8.57	7.01	1		193.46	219.48	262.15	209.63	284.1	302.09	262.08		194.01	306.643	215.654	260.613	196.97	219.395	172.554		69.7104	63.7879	68.8855	70.7789	70.4772	65.202	70.8395		3.92543	5.12629	3.8554	2.56252	1.51505
17	1	2	39		0.333333	0.333333	0.666667	1	0.666667	0.666667	1		42.57	1.09	-2.28	0.05	-2.28	2.09	1		300.75	317.57	274.21	287.93	315.59	289.41	335.98		194.897	185.572	261.421	263.846	207.602	257.504	282.306		47.8551	54.7947	40.1236	40.5774	37.5185	42.2929	47.5713		7.91279	7.52844	3.89797	3.61253	6.0585
18	1	2	40		0	0.333333	0.666667	0.666667	1	0.666667	1		48.27	1.21	-4.68	0.1	-4.68	3.88	1		220.11	213.15	228.44	204.8	277.03	228.66	216.33		400.772	327.042	318.956	417.124	390.271	410.415	353.062		77.137	72.8803	74.596	70.2879	50.3647	77.2359	63.6075		8.30111	4.37714	4.58662	3.75936	2.0194
19	1	2	41		0	0	0	0.666667	1	0.333333	1		59.42	1.45	-70.61	1.19	-66.24	45.74	1		167.9	143.08	171.67	149.31	154.42	172.42	187.11		445.238	464.161	474.987	433.765	468.294	610.987	614.939		77.9166	73.8716	65.0671	81.17	71.7293	68.8826	69.907		6.18528	5.50049	5.64825	4.9822	4.50404
20	1	2	39		0	0.333333	0	0	0.666667	0.666667	0.666667		73.53	1.89	-5.95	0.08	-5.95	3.16	1		248.29	207.27	115.64	199.07	215.86	200.95	235.63		465.61	431.956	344.3	396.655	455.698	470.439	447.65		74.4535	67.1969	66.5097	70.4788	65.1196	64.7673	71.479		6.27018	5.2209	4.20225	6.11349	4.90928
21	1	2	37		0.333333	0	0.666667	0.333333	0.666667	1	1		56.07	1.52	-3.99	0.07	-3.99	2.63	1		226.54	246.37	261.37	228.44	268.54	258.94	242.69		259.678	220.854	269.712	258.995	273.322	294.377	292.64		69.2158	63.8853	64.7732	69.2513	64.1957	71.8156	62.8826		5.25028	4.68353	4.29538	4.46326	3.12859
22	1	2	40		0	0.333333	0.333333	0.666667	1	1	1		52.57	1.31	-6.37	0.12	-6.37	4.85	1		175.94	241.26	288.27	220.79	225.84	270.71	241.98		441.325	332.933	593.933	305.536	388.608	425.068	617.001		66.5609	69.8326	73.4074	73.9189	66.2454	72.8246	61.7297		5.54819	4.10253	4.77904	2.52262	3.31545
23	1	2	41		0	0.333333	0.666667	1	1	1	1		44.99	1.1	-8.32	0.18	-8.32	7.58	1		157.5	143.33	186.67	143.87	155.44	200.62	136.16		326.234	322.792	422.787	362.889	381.699	485.617	422.517		70.3923	62.5233	59.431	64.2741	63.0681	61.0865	60.6907		7.00085	4.92881	5.79437	4.92785	4.31517
24	1	2	40		0	0	0.666667	1	1	1	1		49.59	1.24	-82.98	1.67	-82.98	66.94	1		181.25	150.47	143.9	128.87	142.99	182.43	148.26		301.14	323.077	351.828	361.587	342.425	374.451	411.994		76.6327	78.5797	62.0171	77.3077	61.072	56.9111	67.9807		5.11277	5.18521	3.44082	4.1024	3.18736
25	1	1	43		0	0.333333	0.666667	0.666667	1	1	1		47.34	1.1	-5.66	0.12	-5.66	5.14	1		172.69	98.73	176.19	149.37	130.63	117.74	127.09		312.727	278.851	266.302	338.951	326.414	316.357	400.635		69.0345	66.2979	67.0562	66.2458	62.9003	67.239	63.1234		5.56432	3.60379	5.05776	4.43208	6.40345
26	1	2	39		0	0.333333	0.666667	0.666667	1	0.666667	1		48.27	1.24	-4.68	0.1	-4.68	3.78	1		135.33	100.22	175.24	176.92	183.98	126.05	135.94		343.124	307.231	424.936	388.271	546.597	358.972	395.868		67.1261	66.9923	69.6587	61.3251	57.9108	60.5689	60.9364		4.56412	3.58382	3.72726	2.89878	4.07617
27	1	2	41		0	0	0.666667	1	1	1	1		49.59	1.21	-82.98	1.67	-82.98	68.61	1		109.29	129.92	136.64	185.35	137.64	146.89	151.61		373.143	415.861	489.255	571.59	559.446	605.287	620.672		72.861	70.3942	68.9828	67.6999	68.4348	68.9686	64.1095		3.04955	4.15955	3.82468	3.7188	3.66298
28	1	2	40		0	0	1	1	0.666667	1	1		45.03	1.13	-109.38	2.43	-107.03	95.07	1		104.23	101.86	89.15	91.36	183.6	106.55	112.22		336.153	350.573	302.033	359.373	530.756	364.395	389.83		73.6021	79.7362	77.5189	75.1405	69.8969	79.0625	74.6086		8.22429	3.88026	4.40476	3.74478	5.22907
29	1	2	40		0	0	1	1	1	1	1		45.01	1.12	-271.78	6.04	-270.3	240.32	1		248.13	280.79	280.5	276.38	279.45	336	285.75		160.422	159.052	152.812	171.951	181.483	200.049	161.24		75.5258	60.6675	61.4163	63.1432	72.0626	55.5839	59.347		2.5118	2.67588	1.849	0.864888	0.526664
30	1	1	45		0	0	0	1	0.666667	0.666667	1		55.07	1.22	-131.43	2.39	-128.34	104.88	1		138.57	118.1	194.01	166.09	127.35	205.35	153.17		369.541	313.057	452.831	454.332	347.182	516.158	404.27		83.1763	89.2529	76.8229	90.146	91.0041	78.1444	79.2655		5.01472	3.37471	6.39509	3.82989	2.71407
31	2	2	41		0	0.333333	0.666667	0	1	1	1		56.23	1.37	-4.63	0.08	-4.63	3.38	0		173.58	155.38	172.02	179.64	176.86	200.62	217.52		474.185	499.791	562.622	541.242	498.155	540.767	650.048		62.9261	54.0921	55.1958	54.3239	55.3262	51.3864	57.9983		6.78457	6.25363	5.656	4.539	4.77968
32	2	1	43		0	0.666667	0.666667	1	0.666667	0.666667	1		41.83	0.97	-4.15	0.1	-4.15	4.27	1		313.73	302.59	297.1	270.25	250.37	275.58	342.25		658.084	757.035	546.395	692.043	727.373	696.071	866.675		47.8967	41.4621	43.1913	48.9637	48.1478	46.8926	43.7464		6.73713	5.62297	4.04169	4.84297	3.29498
33	2	1	43		0	0	0.333333	0.666667	1	1	1		55	1.28	-10.19	0.19	-10.19	7.97	1		173.4	146.33	156.65	174.1	174.21	187.66	178.99		441.059	395.138	395.254	484.496	530.021	563.673	565.319		59.717	73.1714	74.0036	61.3496	63.9135	59.8509	65.1702		8.03943	5.3073	5.16222	4.31497	4.78927
34	2	2	40		0	0	0.333333	0.666667	1	1	1		55	1.37	-10.19	0.19	-10.19	7.41	1		193.85	152.61	165.19	184.31	169.73	243.28	216.37		272.032	319.779	343.872	355.409	397.189	361.825	425.894		74.3041	72.5405	66.1415	68.2419	69.5539	64.5582	59.7931		4.83873	3.50663	2.83409	3.19217	2.34744
35	2	1	43		0	0.333333	0.333333	0.333333	1	1	0.666667		57.19	1.33	-5.17	0.09	-5.17	3.89	1		119.71	146.89	172.63	196.16	160.91	180.16	193.51		127.429	248.724	186.757	215.158	337.385	279.795	378.551		68.5345	65.0751	61.3547	58.774	58.2065	70.2446	58.8678		1.416	2.75676	3.39951	2.44336	1.74574
36	2	2	38		0.666667	1	1	0.666667	0.666667	0.666667	0.666667		114.5	3.01	2.57	-0.02	2.57	-0.85	0		329.34	280.5	368.52	305.63	280.13	292.89	318.39		758.958	791.364	660.728	837.665	952.059	922.435	961.202		61.3242	65.2985	54.7836	59.5223	61.524	66.2122	55.6888		8.09917	5.53434	3.7009	4.65419	4.13991
37	2	1	41		0	0.666667	1	1	0.666667	0.666667	1		39.44	0.96	-48.63	1.23	-47.23	49.12	1		259.27	234.18	333.11	318.35	338.82	336.78	356		179.967	257.425	229.507	251.743	252.363	251.797	266.962		70.3259	55.5639	60.8464	60.2504	53.3919	51.602	57.8319		4.43458	5.24366	3.99126	3.07948	2.48797
38	2	1	41		0	0	0.666667	1	0.666667	1	1		49.4	1.2	-57.18	1.16	-56.01	46.5	1		215.95	234.95	256.28	318.93	292.68	258.16	355.69		474.87	555.304	627.532	692.913	758.775	692.246	961.392		64.145	63.9078	58.7699	62.1722	68.7426	56.4628	53.8746		6.53976	4.96213	4.33205	3.60484	3.96552
39	2	1	45		0	0	0	1	1	0.666667	1		55.03	1.22	-135.25	2.46	-132.71	108.52	1		109.9	120.02	173	131.53	113.44	128.11	142.97		316.49	340.976	362.403	279.918	319.118	330.695	362.669		66.288	67.5173	65.461	75.2248	65.6574	57.824	65.4776		3.27583	4.13143	2.98227	4.46477	1.41831
40	2	1	46		0	0.333333	0.333333	1	1	0.666667	1		49.79	1.08	-7.69	0.15	-7.69	7.11	1		206.42	282.59	240.74	259.3	244.91	263.98	278.28		369.613	451.338	311.562	290.812	448.265	396.625	447.045		63.9541	54.8618	51.2542	45.2081	54.5628	57.0976	58.1528		4.71876	4.15825	2.77671	1.92771	2.83813
41	2	1	45		0	0	0.333333	0.333333	1	1	0.666667		59.8	1.33	-9.28	0.16	-9.28	6.98	1		194.71	148.76	165.35	164	143.46	170.63	135.88		332.111	276.425	414.165	333.732	352.927	310.322	427.229		77.7456	77.5361	70.5252	69.0111	67.3117	69.2739	71.9175		4.78661	4.26778	4.35618	4.23546	4.11772
42	2	1	42		1	1	1	1	1	1	1		30	0.71	28.75	0.01	29.51	0.09	0		139.73	136.35	150.09	190.98	197.08	204.51	212.95		512.913	490.647	508.551	598.716	586.321	567.78	575.691		53.0116	49.9222	62.2785	52.227	46.3283	50.7585	53.8998		9.27667	7.3698	8.66452	7.21291	4.96329
43	2	1	47		0	0.333333	0.333333	0.333333	0.666667	0.666667	1		62.64	1.33	-4.2	0.07	-4.2	3.15	1		303.8	321.24	344.31	314.42	404.93	434.4	353.69		316.964	354.188	272.047	399.872	365.827	307.873	307.321		70.6938	76.824	65.5945	60.0581	79.2821	60.1387	59.2197		6.3914	5.39132	3.72863	4.2357	3.87736
44	2	1	43		0	0.333333	0	0.333333	0.666667	1	0.333333		69.4	1.61	-3.84	0.06	-3.84	2.38	0		148.87	192.24	181.49	183.41	196.96	205.29	202.64		272.538	406.864	381.109	390.268	460.37	397.441	432.86		58.4298	57.5702	54.3058	53.902	55.3503	64.1848	53.4699		6.02225	6.19217	4.63289	4.55771	4.85745
45	2	1	42		0	0.666667	0.666667	0.333333	0.666667	0.666667	0.666667		55.65	1.33	-1.63	0.03	-1.63	1.23	0		391.43	489.39	417.65	463.35	491.31	406.86	533.21		182.304	266.395	404.423	783.408	572.431	472.986	462.375		75.0337	56.8482	68.8944	55.764	66.7281	67.991	57.998		6.39335	5.96224	5.38025	5.55278	4.13829
46	2	1	41		0	0	0.333333	0.666667	0.333333	0.333333	1		70.54	1.72	-4.05	0.06	-4.05	2.35	0		126.76	158.19	140.1	202.19	125.39	177.48	159.02		447	457.275	566.978	456.962	393.98	500.82	630.411		70.1055	77.0521	77.4307	57.0666	79.7222	70.7777	65.0648		10.5123	9.93186	7.5435	5.21378	5.34572
47	2	2	38		0	0.333333	1	0.666667	1	1	1		40.61	1.07	-45.98	1.13	-48	44.94	1		199.45	298.8	295.2	299.23	328.56	316.25	355.48		471.132	436.252	477.115	535.115	440.887	598.3	589.329		69.4279	54.7992	62.1909	59.3926	61.1796	63.0613	62.7405		4.30257	5.28598	3.85868	3.18867	2.24278
48	2	1	44		0	0	0.333333	1	1	1	1		50.41	1.15	-84.36	1.67	-84.36	73.63	1		250.65	241.81	275	253.37	242.07	240.44	308.51		549.376	775.931	742.293	756.317	706.005	706.673	795.271		55.9293	63.9309	57.6568	58.5955	53.5067	56.5866	50.6381		7.68116	6.91594	5.82921	5.63797	4.60562
49	2	1	45		0	0.333333	0.333333	1	0.666667	1	0.666667		50.81	1.13	-5.21	0.1	-5.21	4.61	1		330.29	372.32	437.71	487.69	495.99	442.03	510.22		196.751	193.571	216.303	217.324	272.248	208.164	247.425		53.5225	63.3238	45.6569	50.4017	47.6219	55.6905	58.6842		4.51526	2.68178	2.00115	2.27503	2.27838
50	2	2	39		0	0	1	1	1	1	1		45.01	1.16	-271.78	6.04	-275.02	237.99	1		436.53	388.87	510.21	486.61	522.99	390.35	598.36		127.54	113.438	151.275	154.331	143.08	147.701	172.14		56.7397	79.2643	59.8974	71.0832	66.8784	66.9875	63.4362		5.45032	3.12926	3.1803	3.08119	2.7768
51	2	2	39		0	0.666667	0.666667	0.666667	1	1	1		42.76	1.1	-4.33	0.1	-4.33	3.95	1		167.01	208.82	225.94	249.64	246.77	263.2	187.35		399.882	484.947	491.27	522.005	510.643	543.726	463.766		65.6735	79.4624	71.2588	71.2653	67.5621	69.4975	65.265		6.86442	7.0199	6.52747	6.11047	5.0095
52	2	2	40		0.666667	0.666667	1	1	1	1	1		24.73	0.62	-2.24	0.09	-2.24	3.62	1		248.14	277.03	284.33	331.75	260.54	288.59	305.06		646.905	429.623	450.226	655.171	719.751	391.281	562.021		76.0538	56.4603	53.8844	63.2038	73.3088	63.345	51.0902		7.83894	5.51613	5.20813	5.26458	4.77681
53	2	1	46		0	0	0	0	0.333333	1	1		70.42	1.53	-115.46	1.64	-115.46	75.42	1		138.24	185.38	233.48	209.23	193.01	257.81	219.71		574.866	698.044	816.236	746.597	777.789	819.345	735.851		68.333	59.9797	58.1381	62.9751	63.5735	51.002	53.3346		6.14449	4.24021	4.19742	4.60192	4.33592
54	2	1	41		0	0	0.333333	0.333333	0.666667	1	1		62.61	1.53	-7.62	0.12	-7.62	4.99	1		237.28	240.31	187.27	241.04	222.69	252.06	165.69		219.775	161.25	277.671	258.979	394.372	283.773	263.631		72.0914	73.817	63.255	69.2166	69.7865	70.399	65.0493		6.29808	4.26779	4.32188	4.16851	5.3334
55	2	1	41		0	0	0	0	0.333333	1	0.666667		70.62	1.72	-79.16	1.12	-78.88	45.79	1		148.77	113.5	181.46	238.48	272.16	272.68	244.41		280.885	337.049	367.572	363.107	389.04	351.259	386.423		75.5235	73.4753	78.0181	70.4901	57.4314	63.3038	61.4653		3.35043	3.16981	4.45932	2.37843	1.97268
56	2	2	39		0	0	0.666667	0.333333	1	0.666667	1		56.59	1.45	-5.22	0.09	-5.22	3.59	1		121.76	188.78	158.74	129.38	142.47	183.85	132.36		312.054	352.357	486.938	512.872	416.568	510.957	412.208		73.6092	71.3558	58.6183	63.2215	66.8626	58.1085	62.0037		4.74112	6.21595	5.01701	5.51297	4.27839
57	2	2	40		0	0.666667	1	1	1	1	1		39.59	0.99	-67.14	1.7	-67.14	67.83	1		182.79	220.09	226.43	223.96	220.75	245.27	245.77		442.61	501.388	524.072	627.105	585.818	629.75	607.939		74.7184	69.9606	64.2803	58.7297	60.5798	59.697	57.295		5.76743	5.56631	4.62049	6.11175	4.5417
58	2	1	45		0.333333	0.333333	1	1	0.666667	1	1		39.42	0.88	-5.53	0.14	-5.53	6.31	1		177.45	136	159.41	145.35	133.93	130.76	167.57		403.901	345.996	388.527	346.156	426.64	335.488	403.885		66.057	67.2801	60.2318	55.2155	68.2683	63.9381	70.6826		8.41478	7.22346	7.15365	6.21123	6.3805
59	2	2	40		0	0.666667	0.333333	0.666667	0.666667	1	1		50.41	1.26	-3.45	0.07	-3.45	2.74	1		138.84	130.29	143.82	132.3	136.15	175.32	161.13		286.099	362.377	329.059	346.558	376.947	448.411	436.946		82.8446	68.6162	76.0477	74.5294	77.1258	62.6966	69.2708		5.39435	5.87803	3.34396	4.05686	3.32303
60	2	1	46		0	0	0.333333	1	1	1	1		50.41	1.1	-84.36	1.67	-84.36	76.98	1		257.83	248.22	267.06	259.65	339.82	260.01	228.7		281.03	254.275	281.935	229.878	349.826	276.684	282.471		85.9973	78.7852	83.3545	69.8543	72.8012	77.6114	83.7037		5.72758	5.06981	6.15676	4.26796	3.49169
[truncated: 14 more columns]
